# Supplementary material for: The Role of Flavonoids from Aurantii Fructus Immaturus in the Alleviation of Allergic Asthma: Theoretical and Practical Insights
Source: Int J Mol Sci. 2024 Dec 19;25(24):13587. doi: 10.3390/ijms252413587 (PMC11678185; doi:10.3390/ijms252413587)
Supplement: Supplementary file 1 [file ijms-25-13587-s001.zip]

Archive with 1 entries (1 files):
- ijms-3331986-supplementary.pdf
